# Supplementary material for: Assessing the Various Antagonistic Mechanisms of Trichoderma Strains against the Brown Root Rot Pathogen Pyrrhoderma noxium Infecting Heritage Fig Trees
Source: J Fungi (Basel). 2022 Oct 19;8(10):1105. doi: 10.3390/jof8101105 (PMC9605450; doi:10.3390/jof8101105)
Supplement: Supplementary file 1 [file jof-08-01105-s001.zip]

Archive with 1 entries (1 files):
- jof-1855757-supplementary.pdf
